# Supplementary material for: Pseudomonas aeruginosa maintains an inducible array of novel and diverse prophages over lengthy persistence in cystic fibrosis lungs
Source: FEMS Microbiol Lett. 2025 Jan 31;372:fnaf017. doi: 10.1093/femsle/fnaf017 (PMC11846083; doi:10.1093/femsle/fnaf017)
Supplement: fnaf017_Supplemental_Files [file fnaf017_supplemental_files.zip]

Archive with 10 entries (10 files):
- Supplementary_Figure_1.docx
- Supplementary_Figure_2.svg
- Supplementary_Figure_3.docx
- Supplementary_Information_revised_Captions.docx
- Supplementary_Table_1.xlsx
- Supplementary_Table_2.xlsx
- Supplementary_Table_3.xlsx
- Supplementary_Table_4.xls
- Supplementary_Table_5.xlsx
- Supplementary_Table_6.xlsx
