# Supplementary material for: Pseudomonas aeruginosa maintains an inducible array of novel and diverse prophages over lengthy persistence in cystic fibrosis lungs
Source: FEMS Microbiol Lett. 2025 Jan 31;372:fnaf017. doi: 10.1093/femsle/fnaf017 (PMC11846083; doi:10.1093/femsle/fnaf017)
Supplement: fnaf017_Supplemental_Files [file fnaf017_supplemental_files.zip › Supplementary_Table_1.xlsx]

## Sheet: PA_isolate_information
Supplementary Table 1: Accession numbers and other information about P. aeruginosa clinical isolates used in this study. The symbol ≠ denotes synonymous IDs. For sampling dates, only the year is disclosed to ensure compliance with regulations of the Scientific Ethics Committee at the Capital Region of Denmark (Region Hovedstaden) and protection of patient personal data. Column G presents informat…
							Longitudinally Persistent Induced Prophages															Predicted As Intact But Uninduced Prophages
Sampling date	Isolate Sequence ID	Clone Type	PatientID	Reference study	NCBI Accession Number(s)	Longitudinally Persistent and Induced Prophage Count Within Patient (n/total)	Etesian	Gregale	Meltemi	Rashabar	Shamal	Riah	Turba	Lodos	Haboob	Marin	Ostro	Solano	Sirocco	Bize	Alize	Khazri	Caju	Notus	Sarma	Loo	Sharqi	Tramontana	Levant	Mistral	Tehuano	Leveche	Foehn	Harmattan	Cierzo
2011	F059 (≠ 19)	DK07	PID51036	this study and DOI: 10.1038/ng.3148	CP115220 (Nanopore) and ERS402507	1/1						1
2011	20	DK07	PID51036	this study and DOI: 10.1038/ng.3148	CP115299 (Nanopore) and ERS402518	1/1						1
2012	18	DK07	PID51036	DOI: 10.1038/ng.3148	ERS402495	1/1						1
2012	17	DK07	PID51036	DOI: 10.1038/ng.3148	ERS402484	1/1						1
2012	16	DK07	PID51036	DOI: 10.1038/ng.3148	ERS402471	1/1						1
2013	LRJ05	DK07	PID51036	DOI: 10.1038/ng.3148	ERS402841	1/1						1
2017	76V37	DK07	PID51036	this study	JASMQE000000000 (Illumina)	1/1						1
2006	F002 (≠ 95)	DK12	PID76609	this study and DOI: 10.1038/ng.3148	CP115481 (Nanopore) and ERS402820	4/4		1			1					1					1		1		1						1			1
2007	96	DK12	PID76609	DOI: 10.1038/ng.3148	ERS402821	1/4		0			0					0					1		0		0						0			0
2007	LRJ18	DK12	PID76609	DOI: 10.1038/ng.3148	ERS402850	4/4		1			1					1					1		1		1						1			1
2008	100	DK12	PID76609	DOI: 10.1038/ng.3148	ERS402396	4/4		1			1					1					1		1		1						1			1
2008 (same date as above)	98	DK12	PID76609	DOI: 10.1038/ng.3148	ERS402823	3/4		1			0					1					1		1		1						1			1
2008 (same date as above)	99	DK12	PID76609	DOI: 10.1038/ng.3148	ERS402824	4/4		1			1					1					1		1		1						1			1
2008	97	DK12	PID76609	DOI: 10.1038/ng.3148	ERS402822	4/4		1			1					1					1		1		1						1			1
2008	101	DK12	PID76609	DOI: 10.1038/ng.3148	ERS402397	3/4		1			0					1					1		1		1						1			0
2009	103	DK12	PID76609	DOI: 10.1038/ng.3148	ERS402399	4/4		1			1					1					1		1		1						1			1
2009 (same date as above)	102	DK12	PID76609	DOI: 10.1038/ng.3148	ERS402398	3/4		1			0					1					1		1		1						1			0
2010	LRJ20	DK12	PID76609	DOI: 10.1038/ng.3148	ERS402852	4/4		1			1					1					1		1		1						1			0
2010	LRJ19	DK12	PID76609	DOI: 10.1038/ng.3148	ERS402851	4/4		1			1					1					1		1		1						1			0
2010	108	DK12	PID76609	DOI: 10.1038/ng.3148	ERS402404	3/4		1			0					1					1		1		1						1			1
2010	104	DK12	PID76609	DOI: 10.1038/ng.3148	ERS402400	4/4		1			1					1					1		1		1						1			1
2010 (same date as above)	105	DK12	PID76609	DOI: 10.1038/ng.3148	ERS402401	4/4		1			1					1					1		1		1						1			0
2010 (same date as above)	107	DK12	PID76609	DOI: 10.1038/ng.3148	ERS402403	4/4		1			1					1					1		1		1						1			0
2010 (same date as above)	106	DK12	PID76609	DOI: 10.1038/ng.3148	ERS402402	3/4		1			0					1					1		1		1						1			1
2012	109	DK12	PID76609	DOI: 10.1038/ng.3148	ERS402405	4/4		1			1					1					1		1		1						1			0
2012	LRJ08	DK12	PID76609	DOI: 10.1038/ng.3148	ERS402844	2/4		0			1					0					1		1		1						0			1
2013	LRJ09	DK12	PID76609	DOI: 10.1038/ng.3148	ERS402845	3/4		0			1					1					1		1		1						0			0
2014	32V99	DK12	PID76609	this study	JASMQH000000000 (Illumina)	4/4		1			1					1					1		1		1						0			0
2006	F004 (≠ Ii)	DK17	PID16905	this study and DOI: 10.1038/ng.3148	CP115289 (Nanopore) and ERS402833	0/0
2007	R	DK17	PID16905	DOI: 10.1038/ng.3148	ERS402861	0/0
2008	NA10	DK17	PID16905	DOI: 10.1038/ng.3148	ERS402855	0/0
2008 (same date as above)	A	DK17	PID16905	DOI: 10.1038/ng.3148	ERS402825	0/0
2008 (same date as above)	Q	DK17	PID16905	DOI: 10.1038/ng.3148	ERS402860	0/0
2008 (same date as above)	NA11	DK17	PID16905	DOI: 10.1038/ng.3148	ERS402856	0/0
2008	B	DK17	PID16905	DOI: 10.1038/ng.3148	ERS402826	0/0
2008 (same date as above)	D	DK17	PID16905	DOI: 10.1038/ng.3148	ERS402828	0/0
2008 (same date as above)	E	DK17	PID16905	DOI: 10.1038/ng.3148	ERS402829	0/0
2008 (same date as above)	G	DK17	PID16905	DOI: 10.1038/ng.3148	ERS402831	0/0
2008 (same date as above)	H	DK17	PID16905	DOI: 10.1038/ng.3148	ERS402832	0/0
2008 (same date as above)	K	DK17	PID16905	DOI: 10.1038/ng.3148	ERS402835	0/0
2008 (same date as above)	P	DK17	PID16905	DOI: 10.1038/ng.3148	ERS402859	0/0
2008 (same date as above)	S	DK17	PID16905	DOI: 10.1038/ng.3148	ERS402862	0/0
2008 (same date as above)	T	DK17	PID16905	DOI: 10.1038/ng.3148	ERS402863	0/0
2011	C	DK17	PID16905	DOI: 10.1038/ng.3148	ERS402827	0/0
2011 (same date as above)	J	DK17	PID16905	DOI: 10.1038/ng.3148	ERS402834	0/0
2011 (same date as above)	L	DK17	PID16905	DOI: 10.1038/ng.3148	ERS402836	0/0
2011 (same date as above)	M	DK17	PID16905	DOI: 10.1038/ng.3148	ERS402853	0/0
2011 (same date as above)	O	DK17	PID16905	DOI: 10.1038/ng.3148	ERS402858	0/0
2011 (same date as above)	U	DK17	PID16905	DOI: 10.1038/ng.3148	ERS402864	0/0
2011 (same date as above)	X	DK17	PID16905	DOI: 10.1038/ng.3148	ERS402866	0/0
2011 (same date as above)	Y	DK17	PID16905	DOI: 10.1038/ng.3148	ERS402867	0/0
2011 (same date as above)	Z	DK17	PID16905	DOI: 10.1038/ng.3148	ERS402868	0/0
2012	F	DK17	PID16905	DOI: 10.1038/ng.3148	ERS402830	0/0
2012 (same date as above)	NA31	DK17	PID16905	DOI: 10.1038/ng.3148	ERS402857	0/0
2012 (same date as above)	N	DK17	PID16905	DOI: 10.1038/ng.3148	ERS402854	0/0
2012 (same date as above)	V	DK17	PID16905	DOI: 10.1038/ng.3148	ERS402865	0/0
2004	F020 (≠ 205)	DK27	PID61790	this study and DOI: 10.1038/ng.3148	CP115269 (Nanopore) and ERS402526	0/1														0
2005	204	DK27	PID61790	DOI: 10.1038/ng.3148	ERS402525	0/1														0
2005	203	DK27	PID61790	DOI: 10.1038/ng.3148	ERS402523	0/1														0
2005 (same date as above)	203.1	DK27	PID61790	DOI: 10.1038/ng.3148	ERS402524	0/1														0
2006	202	DK28	PID61790	DOI: 10.1038/ng.3148	ERS402522	0/1														0
2006	201	DK27	PID61790	DOI: 10.1038/ng.3148	ERS402520	0/1														0
2006 (same date as above)	201.1	DK27	PID61790	DOI: 10.1038/ng.3148	ERS402521	0/1														0
2007	199	DK29	PID61790	this study and DOI: 10.1038/ng.3148	CP115295 (Nanopore) and ERS402517	1/1														1
2007 (same date as above)	200	DK30	PID61790	DOI: 10.1038/ng.3148	ERS402519	0/1														0
2008	196	DK29	PID61790	DOI: 10.1038/ng.3148	ERS402514	1/1														1
2008	198	DK29	PID61790	DOI: 10.1038/ng.3148	ERS402516	1/1														1
2008 (same date as above)	197	DK29	PID61790	DOI: 10.1038/ng.3148	ERS402515	1/1														1
2009	215	DK29	PID61790	DOI: 10.1038/ng.3148	ERS402537	1/1														1
2009 (same date as above)	214	DK27	PID61790	this study and DOI: 10.1038/ng.3148	CP115294 (Nanopore) and ERS402536	0/1														0
2010	210	DK29	PID61790	DOI: 10.1038/ng.3148	ERS402532	1/1														1
2010 (same date as above)	211	DK29	PID61790	DOI: 10.1038/ng.3148	ERS402533	1/1														1
2010	212	DK29	PID61790	DOI: 10.1038/ng.3148	ERS402534	1/1														1
2010 (same date as above)	213	DK29	PID61790	DOI: 10.1038/ng.3148	ERS402535	1/1														1
2010	209	DK29	PID61790	DOI: 10.1038/ng.3148	ERS402535	1/1														1
2011	208	DK29	PID61790	DOI: 10.1038/ng.3148	ERS402529	1/1														1
2011	207	DK29	PID61790	DOI: 10.1038/ng.3148	ERS402528	1/1														1
2012	223	DK27	PID61790	DOI: 10.1038/ng.3148	ERS402547	0/1														0
2012 (same date as above)	206	DK29	PID61790	DOI: 10.1038/ng.3148	ERS402527	1/1														1
2006	F021 (≠ 390)	DK06	PID42824	this study and DOI: 10.1038/ng.3148	CP115267 (Nanopore) and ERS402720	0/3	0								0		0					0
2006	391	DK06	PID42824	DOI: 10.1038/ng.3148	ERS402721	0/3	0								0		0					0
2006 (same date as above)	392	DK06	PID42824	DOI: 10.1038/ng.3148	ERS402722	0/3	0								0		0					0
2006	389	DK06	PID42824	DOI: 10.1038/ng.3148	ERS402718	0/3	0								0		0					0
2007	388	DK51	PID42824	DOI: 10.1038/ng.3148	ERS402717	0/3	0								0		0					0
2009	386	DK50	PID42824	DOI: 10.1038/ng.3148	ERS402715	0/3	0								0		0					0
2009	387	DK50	PID42824	DOI: 10.1038/ng.3148	ERS402716	0/3	0								0		0					0
2012	382	DK26	PID42824	this study and DOI: 10.1038/ng.3148	CP115292 (Nanopore) and ERS402711	3/3	1								1		1					1
2012	383	DK26	PID42824	DOI: 10.1038/ng.3148	ERS402712	2/3	1								1		1					0
2012 (same date as above)	384	DK26	PID42824	DOI: 10.1038/ng.3148	ERS402713	3/3	1								1		1					1
2012 (same date as above)	385	DK26	PID42824	DOI: 10.1038/ng.3148	ERS402714	3/3	1								1		1					1
2014	74V20	DK26	PID42824	this study	JASMQJ000000000 (Illumina)	2/3	1								0		1					1
2015	92V84	DK26	PID42824	this study	JASMQK000000000 (Illumina)	3/3	1								1		1					1
2015 (same date as above)	82V11	DK26	PID42824	this study	JASMQL000000000 (Illumina)	2/3	1								0		1					1
2017	95V23	DK26	PID42824	this study	JASMQR000000000 (Illumina)	3/3	1								1		1					1
2019	47V04	DK26	PID42824	this study	JASMQQ000000000 (Illumina)	3/3	1								1		1					1
2011	F023 (≠ 396)	DK45	PID20509	this study and DOI: 10.1038/ng.3148	CP115263 (Nanopore) and ERS402726	0/0																											1
2011	393	DK45	PID20509	DOI: 10.1038/ng.3148	ERS402723	0/0																											1
2011	394	DK45	PID20509	DOI: 10.1038/ng.3148	ERS402724	0/0																											1
2011	395	DK45	PID20509	DOI: 10.1038/ng.3148	ERS402725	0/0																											1
2014	16V28	DK45	PID20509	this study	JASMQN000000000 (Illumina)	0/0																											1
2016	55V54	DK45	PID20509	this study	JASMQO000000000 (Illumina)	0/0																											1
2018	11V61	DK45	PID20509	this study	JASMQP000000000 (Illumina)	0/0																											1
2005	F025 (≠ LRJ27)	DK55	PID57885	this study and unpublished NCBI record	CP115261 (Nanopore) and ERS629734	0/2			0									0						0			0	0				0			0
2006	LRJ28	DK55	PID57885	unpublished NCBI record	ERS629735	0/2			0									0						0			0	0				0			0
2007	LRJ29	DK55	PID57885	unpublished NCBI record	ERS629736	0/2			0									0						0			0	0				0			0
2008	LRJ30	DK55	PID57885	unpublished NCBI record	ERS629737	0/2			0									0						0			0	0				0			0
2011	LRJ31	DK54	PID57885	unpublished NCBI record	ERS629738	0/2			0									0						0			0	0				0			0
2012	LRJ32	DK18	PID57885	this study and unpublished NCBI record	CP115191 (Nanopore) and ERS629739	2/2			1									1						1			1	1				1			1
2012	LRJ33	DK18	PID57885	unpublished NCBI record	ERS629740	2/2			1									1						1			1	1				1			1
2012 (same date as above)	LRJ34	DK18	PID57885	unpublished NCBI record	ERS629741	2/2			1									1						1			1	1				0			1
2013	40V22	DK67	PID57885	this study	JASMQX000000000 (Illumina)	2/2			1									1						1			0	0				1			0
2013	LRJ35	DK18	PID57885	unpublished NCBI record	ERS629742	2/2			1									1						1			0	0				1			1
2018	73V12	DK67	PID57885	this study	JASMQG000000000 (Illumina)	2/2			1									1						1			1	1				0			0
2018	01V05	DK67	PID57885	this study	JASMQT000000000 (Illumina)	2/2			1									1						1			1	1				0			1
2019	66V90	DK67	PID57885	this study	JASMQY000000000 (Illumina)	2/2			1									1						1			1	1				1			1
2022	23V71	DK67	PID57885	this study	JASMQZ000000000 (Illumina)	2/2			1									1						1			0	1				1			1
2007	F035 (≠ 144)	DK16	PID30948	this study and DOI: 10.1038/ng.3148	CP115251 (Nanopore) and ERS402453	0/1								0
2008	135	DK15	PID30948	this study and DOI: 10.1038/ng.3148	CP115297 (Nanopore) and ERS402439	1/1								1
2009	136	DK15	PID30948	DOI: 10.1038/ng.3148	ERS402440	1/1								1
2009 (same date as above)	136.1	DK15	PID30948	DOI: 10.1038/ng.3148	ERS402441	1/1								1
2010	139	DK15	PID30948	DOI: 10.1038/ng.3148	ERS402445	1/1								1
2011	140.1	DK15	PID30948	DOI: 10.1038/ng.3148	ERS402448	1/1								1
2011 (same date as above)	145	DK15	PID30948	DOI: 10.1038/ng.3148	ERS402454	1/1								1
2011 (same date as above)	140	DK15	PID30948	DOI: 10.1038/ng.3148	ERS402447	1/1								1
2011	147	DK15	PID30948	DOI: 10.1038/ng.3148	ERS402456	1/1								1
2011 (same date as above)	148	DK15	PID30948	DOI: 10.1038/ng.3148	ERS402457	1/1								1
2012	137	DK15	PID30948	DOI: 10.1038/ng.3148	ERS402442	0/1								0
2012 (same date as above)	138	DK15	PID30948	DOI: 10.1038/ng.3148	ERS402443	1/1								1
2012 (same date as above)	138.1	DK15	PID30948	DOI: 10.1038/ng.3148	ERS402444	1/1								1
2012	141	DK15	PID30948	DOI: 10.1038/ng.3148	ERS402449	1/1								1
2012	146	DK15	PID30948	DOI: 10.1038/ng.3148	ERS402455	1/1								1
2012 (same date as above)	134	DK15	PID30948	DOI: 10.1038/ng.3148	ERS402438	1/1								1
2012	142	DK15	PID30948	DOI: 10.1038/ng.3148	ERS402451	1/1								1
2012 (same date as above)	143	DK15	PID30948	DOI: 10.1038/ng.3148	ERS402452	1/1								1
2013	LRJ16	DK15	PID30948	DOI: 10.1038/ng.3148	ERS402848	1/1								1
2013 (same date as above)	LRJ17	DK15	PID30948	DOI: 10.1038/ng.3148	ERS402849	1/1								1
2014	57V92	DK15	PID30948	this study	JASMQF000000000 (Illumina)	1/1								1
2009	F038 (≠ 220)	DK31	PID60932	this study and DOI: 10.1038/ng.3148	CP115248 (Nanopore) and ERS402544	1/1							1																1
2009	221	DK31	PID60932	DOI: 10.1038/ng.3148	ERS402545	1/1							1																1
2009	222	DK31	PID60932	DOI: 10.1038/ng.3148	ERS402546	1/1							1																1
2010	219	DK31	PID60932	DOI: 10.1038/ng.3148	ERS402541	1/1							1																1
2011	217	DK31	PID60932	DOI: 10.1038/ng.3148	ERS402539	1/1							1																1
2011	218	DK31	PID60932	DOI: 10.1038/ng.3148	ERS402540	1/1							1																1
2012	216	DK31	PID60932	DOI: 10.1038/ng.3148	ERS402538	1/1							1																1
2013	05V18	DK31	PID60932	this study	JAUGQL000000000 (Illumina)	1/1							1																1
2016	94V07	DK84	PID60932	this study	JASMQS000000000 (Illumina)	0/1							0																0
2007	F040 (≠ 6-2)	DK04	PID09574	this study and DOI: 10.1038/ng.3148	CP115246 (Nanopore) and ERS402791	1/1				1
2007 (same date as above)	F041 (≠ 75)	DK04	PID09574	this study and DOI: 10.1038/ng.3148	CP115245 (Nanopore) and ERS402798	1/1				1
2007 (same date as above)	F039 (≠ 23)	DK04	PID09574	this study and DOI: 10.1038/ng.3148	CP115247 (Nanopore) and ERS402554	1/1				1
2007	37	DK04	PID09574	this study and DOI: 10.1038/ng.3148	CP115298 (Nanopore) and ERS402698	1/1				1
2008	38	DK04	PID09574	DOI: 10.1038/ng.3148	ERS402708	1/1				1
2008	30	DK04	PID09574	DOI: 10.1038/ng.3148	ERS402621	1/1				1
2009	22	DK04	PID09574	DOI: 10.1038/ng.3148	ERS402542	1/1				1
2009	24	DK04	PID09574	DOI: 10.1038/ng.3148	ERS402558	1/1				1
2011	39	DK04	PID09574	DOI: 10.1038/ng.3148	ERS402719	1/1				1
2011	29.1	DK04	PID09574	DOI: 10.1038/ng.3148	ERS402612	1/1				1
2011	31	DK04	PID09574	DOI: 10.1038/ng.3148	ERS402632	1/1				1
2011	21	DK04	PID09574	DOI: 10.1038/ng.3148	ERS402531	1/1				1
2011 (same date as above)	28	DK04	PID09574	DOI: 10.1038/ng.3148	ERS402599	1/1				1
2011	41	DK04	PID09574	DOI: 10.1038/ng.3148	ERS402741	1/1				1
2012	40	DK04	PID09574	DOI: 10.1038/ng.3148	ERS402730	1/1				1
2012	27	DK05	PID09574	DOI: 10.1038/ng.3148	ERS402588	0/1				0
2012	26	DK04	PID09574	DOI: 10.1038/ng.3148	ERS402578	1/1				1
2013	LRJ01.2	DK04	PID09574	DOI: 10.1038/ng.3148	ERS402837	1/1				1
2013 (same date as above)	LRJ02	DK04	PID09574	DOI: 10.1038/ng.3148	ERS402838	1/1				1
2008	F042 (≠ 194)	DK12	PID08309	this study and DOI: 10.1038/ng.3148	CP115244 (Nanopore) and ERS402512	0/1													0							0
2008 (same date as above)	F043 (≠ 195)	DK12	PID08309	this study and DOI: 10.1038/ng.3148	CP115243 (Nanopore) and ERS402513	0/1													0							0
2008	193	DK12	PID08309	DOI: 10.1038/ng.3148	ERS402511	0/1													0							0
2009	192	DK25	PID08309	DOI: 10.1038/ng.3148	ERS402510	1/1													1							0
2010	190	DK25	PID08309	DOI: 10.1038/ng.3148	ERS402508	1/1													1							0
2010 (same date as above)	191	DK25	PID08309	DOI: 10.1038/ng.3148	ERS402509	0/1													0							0
2010	189	DK25	PID08309	DOI: 10.1038/ng.3148	ERS402506	1/1													1							0
2011	188	DK26	PID08309	this study and DOI: 10.1038/ng.3148	CP115296 (Nanopore) and ERS402505	1/1													1							1
2011	187	DK33	PID08309	DOI: 10.1038/ng.3148	ERS402504	0/1													0							0
2012	185	DK25	PID08309	DOI: 10.1038/ng.3148	ERS402502	0/1													0							0
2012 (same date as above)	186	DK25	PID08309	DOI: 10.1038/ng.3148	ERS402503	1/1													1							0
2014	30V54	DK26	PID08309	this study	JASMQM000000000 (Illumina)	1/1													1							1
2016	17V63	DK26	PID08309	this study	JASMQU000000000 (Illumina)	1/1													1							1
2018	91V35	DK26	PID08309	this study	JASMQI000000000 (Illumina)	1/1													1							1
2010	F056 (≠ 35)	DK06	PID00037	this study and DOI: 10.1038/ng.3148	CP115223 (Nanopore) and ERS402677	0/0																								1
2010 (same date as above)	F055 (≠ 34)	DK06	PID00037	this study and DOI: 10.1038/ng.3148	CP115224 (Nanopore) and ERS402666	0/0																								1
2011	36	DK06	PID00037	DOI: 10.1038/ng.3148	ERS402687	0/0																								1
2011	33	DK06	PID00037	DOI: 10.1038/ng.3148	ERS402656	0/0																								1
2011	13	DK06	PID00037	DOI: 10.1038/ng.3148	ERS402432	0/0																								1
2011 (same date as above)	13.1	DK06	PID00037	DOI: 10.1038/ng.3148	ERS402435	0/0																								1
2011 (same date as above)	25	DK06	PID00037	DOI: 10.1038/ng.3148	ERS402568	0/0																								1
2011	7-2	DK06	PID00037	DOI: 10.1038/ng.3148	ERS402797	0/0																								1
2011	10	DK06	PID00037	DOI: 10.1038/ng.3148	ERS402395	0/0																								1
2011 (same date as above)	11-2	DK06	PID00037	DOI: 10.1038/ng.3148	ERS402409	0/0																								1
2011	14	DK06	PID00037	DOI: 10.1038/ng.3148	ERS402446	0/0																								1
2011 (same date as above)	14.1	DK06	PID00037	DOI: 10.1038/ng.3148	ERS402450	0/0																								1
2012	12	DK06	PID00037	DOI: 10.1038/ng.3148	ERS402417	0/0																								1
2012	15-2	DK06	PID00037	DOI: 10.1038/ng.3148	ERS402463	0/0																								1
2012	LRJ03	DK06	PID00037	DOI: 10.1038/ng.3148	ERS402839	0/0																								1
2013	LRJ04	DK06	PID00037	DOI: 10.1038/ng.3148	ERS402840	0/0																								1
2016	58V87	DK06	PID00037	this study	JASMQV000000000 (Illumina)	0/0																								1
2019	69V43	DK06	PID00037	this study	JASMQW000000000 (Illumina)	0/0																								1
2002	F011	DK26	PID72618	this study	CP115278 (Nanopore)	not applicable - isolate not from one of the 12 CF patients
2009	F044	DK26	PID81999	this study	CP115242 (Nanopore)	not applicable - isolate not from one of the 12 CF patients
2021	24V78	DK26	PID72618	this study	JAUGQK000000000 (Illumina)	not applicable - isolate not from one of the 12 CF patients
2017	36V42	DK67	N/A	this study	JASMRA000000000 (Illumina)	not applicable - isolate not from one of the 12 CF patients
