# Supplementary material for: Pseudomonas aeruginosa maintains an inducible array of novel and diverse prophages over lengthy persistence in cystic fibrosis lungs
Source: FEMS Microbiol Lett. 2025 Jan 31;372:fnaf017. doi: 10.1093/femsle/fnaf017 (PMC11846083; doi:10.1093/femsle/fnaf017)
Supplement: fnaf017_Supplemental_Files [file fnaf017_supplemental_files.zip › Supplementary_Table_2.xlsx]

## Sheet: Sheet1
Supplementary Table 2: Rigshospitalet records of E-test-based ciprofloxacin minimum inhibitory concentrations (MIC) for all 12 P. aeruginosa isolates used in this study.
Isolate Sequence ID	Ciprofloxacin MIC (ug/mL)
20	0.19
37	0.19
135	0.25
199	0.5
188	0.064
382	0.38
LRJ32	32
F023	0.125
F038	0.19
F002	0.19
F056	0.19
F004	0.094
