# Supplementary material for: Pseudomonas aeruginosa maintains an inducible array of novel and diverse prophages over lengthy persistence in cystic fibrosis lungs
Source: FEMS Microbiol Lett. 2025 Jan 31;372:fnaf017. doi: 10.1093/femsle/fnaf017 (PMC11846083; doi:10.1093/femsle/fnaf017)
Supplement: fnaf017_Supplemental_Files [file fnaf017_supplemental_files.zip › Supplementary_Table_3.xlsx]

## Sheet: Literature
Supplementary Table 3: Literature-based database of all P. aeruginosa prophages proven to exist as active particles. Last update June 1st 2023.
Prophage Name	Accession Number	Author	Publication
D3	AF165214.2	Kropinski, 2000	Sequence of the Genome of the Temperate, Serotype-Converting, Pseudomonas aeruginosa Bacteriophage D3
D3112	NC_005178.1	Wang et al., 2004	Complete Sequence and Evolutionary Genomic Analysis of the Pseudomonas aeruginosa Transposable Bacteriophage D3112
B3	NC_006548.1	Braid et al., 2004	Complete Genomic Sequence of Bacteriophage B3, a Mu-Like Phage of Pseudomonas aeruginosa
F116	NC_006552.1	Byrne et al., 2004	The genome of the Pseudomonas aeruginosa generalized transducing bacteriophage F116
phiCTX	NC_003278.1	Nakayama et al., 2002	The complete nucleotide sequence of φCTX, a cytotoxin-converting phage of Pseudomonas aeruginosa: implications for phage evolution and horizontal gene transfer via bacteriophages
Dobby	NC_048109.1	Johnson et al., 2019	Characterization of the φCTX-like Pseudomonas aeruginosa phage Dobby isolated from the kidney stone microbiota
JBD30	NC_020198.1	Bondy-Denomy et al., 2013	Bacteriophage genes that inactivate the CRISPR/Cas bacterial immune system
JBD5	JX434030.1	Bondy-Denomy et al., 2013	Bacteriophage genes that inactivate the CRISPR/Cas bacterial immune system
MP29	NC_011613.1	Chung et al., 2012	Complete genome sequences of two Pseudomonas aeruginosa temperate phages, MP29 and MP42, which lack the phage-host CRISPR interaction
JBD25	JX495042	Cady et al., 2012	The CRISPR/Cas adaptive immune system of Pseudomonas aeruginosa mediates resistance to naturally occurring and engineered phages
phi1	KT887557.1	van Belkum et al, 2015	Phylogenetic Distribution of CRISPR-Cas Systems in Antibiotic-Resistant Pseudomonas aeruginosa
Ps56	MH719192.1	Carballo-Ontiveros et al., 2020	The Concerted Action of Two B3-Like Prophage Genes Excludes Superinfecting Bacteriophages by Blocking DNA Entry into Pseudomonas aeruginosa
H71	MH719190.1	Carballo-Ontiveros et al., 2020	The Concerted Action of Two B3-Like Prophage Genes Excludes Superinfecting Bacteriophages by Blocking DNA Entry into Pseudomonas aeruginosa
H72	MH719193.1	Carballo-Ontiveros et al., 2020	The Concerted Action of Two B3-Like Prophage Genes Excludes Superinfecting Bacteriophages by Blocking DNA Entry into Pseudomonas aeruginosa
phi297	NC_016762.1	Kropinski et al., 2010	New temperate Pseudomonas aeruginosa phage, phi297: Specific features of genome structure
AUS531phi	MN585195.1	Ambroa et al., 2020	Temperate Bacteriophages (Prophages) in Pseudomonas aeruginosa Isolates Belonging to the International Cystic Fibrosis Clone (CC274)
LKA5	KC900378.1	personal communication
PAN70	KJ959591.1	Holguin et al., 2015	Phage ΦPan70, a Putative Temperate Phage, Controls Pseudomonas aeruginosa in Planktonic, Biofilm and Burn Mouse Model Assays - putative partial!
Ya3	MK819239.1	Yu et al., 2020	Molecular Characterization and Comparative Genomic Analysis of vB_PaeP_YA3, a Novel Temperate Bacteriophage of Pseudomonas aeruginosa
PP9W2	NC_074662.1	Long et al, 2022	RecT Affects Prophage Lifestyle and Host Core Cellular Processes in Pseudomonas aeruginosa
vB_Pae_LC3I3	NC_074663.1	Xuan et al, 2023	Characterization of the newly isolated Pseudomonas phage vB_Pae_LC3I3
pfII40a	NC_061439.1	Pourcel et al, 2020	The Basis for Natural Multiresistance to Phage in Pseudomonas aeruginosa
JBD67	NC_042135.1	Cady et al., 2012	The CRISPR/Cas Adaptive Immune System of Pseudomonas aeruginosa Mediates Resistance to Naturally Occurring and Engineered Phages
JBD68	KY707339.1	Bondy-Denomy et al, 2016	Prophages mediate defense against phage infection through diverse mechanisms
vB_Pae_HB2107-3I	ON778006.1	Kong et al, 2023	Characterization of a novel phage vB_Pae_HB2107-3I that infects Pseudomonas aeruginosa
phi2	NC_030931	van Belkum et al, 2015	Phylogenetic Distribution of CRISPR-Cas Systems in Antibiotic-Resistant Pseudomonas aeruginosa
