# Supplementary material for: Pseudomonas aeruginosa maintains an inducible array of novel and diverse prophages over lengthy persistence in cystic fibrosis lungs
Source: FEMS Microbiol Lett. 2025 Jan 31;372:fnaf017. doi: 10.1093/femsle/fnaf017 (PMC11846083; doi:10.1093/femsle/fnaf017)
Supplement: fnaf017_Supplemental_Files [file fnaf017_supplemental_files.zip › Supplementary_Table_4.xls]

## Sheet: PHASTER_vs_ProphageHunter_predi
Supplementary Table 4: Comparison of the accuracy of Prophage Hunter and PHASTER in predicting the 29 induced and likely intact but uninduced prophages of this study.
Isolate Sequence ID	Prophage Name	Status	Sequenced Genome Size (bp)	Prophage Hunter Predicted Size (bp)	PHASTER Predicted Size (bp)	Prophage Hunter Score	PHASTER Score	Comments
135	Pseudomonas_phage_Lodos	Induced, persistent	44613	39547	32919	Ambiguous 0.60	incomplete - 40
LRJ32	Pseudomonas_phage_Solano	Induced, persistent	40334	40617	55401	Active 0.83	questionable - 88
LRJ32	Pseudomonas_phage_Notus	Likely intact but uninduced, persistent	N/A	49967	45567	Ambiguous 0.56	intact - 130
LRJ32	Pseudomonas_phage_Meltemi	Induced, persistent	36609	20881	35432	Active 0.95	questionable - 84
LRJ32	Pseudomonas_phage_Cierzo	Likely intact but uninduced, not persistent	N/A	18838	41385	Ambiguous 0.78	intact - 110
LRJ32	Pseudomonas_phage_Sharqi	Likely intact but uninduced, not persistent	N/A	50587	57307	Active 0.94	intact - 150
LRJ32	Pseudomonas_phage_Tramontana	Likely intact but uninduced, not persistent	N/A	51536	71276	Active 0.93	intact - 150
LRJ32	Pseudomonas_phage_Leveche	Likely intact but uninduced, not persistent	N/A	26148	59588	Active 0.99	intact - 150
188	Pseudomonas_phage_Sirocco	Induced, part of CT DK26 backbone	36945	14051	44960	Active 0.84	intact - 113
188	Pseudomonas_phage_Loo	Likely intact but uninduced, persistent	N/A	36703	66412	Active 0.97	intact - 140
199	Pseudomonas_phage_Bise	Induced, persistent	38458	51485	37938	Ambiguous 0.61	intact - 120
382	Pseudomonas_phage_Ostro	Induced, persistent	48846	48845	49767	Active 0.91	questionable - 80
382	Pseudomonas_phage_Haboob	Induced, persistent	50033	35035	54895	Active 0.95	questionable - 80
382	Pseudomonas_phage_Etesian	Induced, persistent	37990	-	37730	-	intact - 111	Only from PHASTER
382	Pseudomonas_phage_Khazri	Likely intact but uninduced, persistent	N/A	21677	65993	Active 0.91	intact - 116
37	Pseudomonas_phage_Rashabar	Induced, persistent	38722	23775	38910	Ambiguous 0.78	intact - 115
20	Pseudomonas_phage_Riah	Induced, persistent	44821	63316	74041	Active 0.92	intact -110
F038	Pseudomonas_phage_Turba	Induced, persistent	42092	41888	11130	Ambiguous 0.61	incomplete - 10
F038	Pseudomonas_phage_Levant	Likely intact but uninduced, persistent	N/A	42151	42118	Active 0.95	intact - 100
F002	Pseudomonas_phage_Marin	Induced, persistent	51941	38934	52161	Active 0.97	intact - 140
F002	Pseudomonas_phage_Gregale	Induced, persistent	36566	13538	34949	Active 0.85	questionable - 84
F002	Pseudomonas_phage_Shamal	Induced, persistent	44124	44123	50177	Active 0.98	intact - 150
F002	Pseudomonas_phage_Alize	Induced, persistent	38819	58356	48310	Ambiguous 0.79	intact - 140
F002	Pseudomonas_phage_Sarma	Likely intact but uninduced, not persistent	N/A	35090	41099	Active 0.87	intact - 100
F002	Pseudomonas_phage_Harmattan	Likely intact but uninduced, not persistent	N/A	36064	57056	Ambiguous 0.64	intact - 107
F002	Pseudomonas_phage_Caju	Likely intact but uninduced, persistent	N/A	41769	42168	Active 0.89	intact - 106
F002	Pseudomonas_phage_Tehuano	Likely intact but uninduced, unclear if persistent	N/A	61154	96883	Active 0.83	intact - 150
F023	Pseudomonas_phage_Foehn	Likely intact but uninduced, persistent	N/A	32968	53474	Active 0.81	intact - 150
F056	Pseudomonas_phage_Mistral	Likely intact but uninduced, persistent	N/A	55337	60994	Active 0.81	intact - 150
