# Supplementary material for: Pseudomonas aeruginosa maintains an inducible array of novel and diverse prophages over lengthy persistence in cystic fibrosis lungs
Source: FEMS Microbiol Lett. 2025 Jan 31;372:fnaf017. doi: 10.1093/femsle/fnaf017 (PMC11846083; doi:10.1093/femsle/fnaf017)
Supplement: fnaf017_Supplemental_Files [file fnaf017_supplemental_files.zip › Supplementary_Table_5.xlsx]

## Sheet: Study_prophage_accessions
Supplementary Table 5: Accession numbers and other information about the 29 prophages identified in this study. The genomes of all 14 likely intact but uninduced prophages have been deposited at Zenodo together with their annotation files.
Prophage Name	Status	Induced from Isolate	Last Detected in Longitudinal Isolate (see also Suppl. Table 6)	Accession Number (NCBI) or DOI (Zenodo)	Terminal Repeat Size (bp)	Terminal Repeat Sequence
Pseudomonas_phage_Etesian	Induced, persistent	382	47V04	OR683402
Pseudomonas_phage_Gregale	Induced, persistent	F002	32V99	OR683403
Pseudomonas_phage_Meltemi	Induced, persistent	LRJ32	23V71	OR683407
Pseudomonas_phage_Rashabar	Induced, persistent	37	LRJ02	OR683413
Pseudomonas_phage_Shamal	Induced, persistent	F002	32V99	OR683409	64	ATGGCGGAGAGATAGGGATTTGAACCCTAGGAGCCATTGCTGACTCAACGGATTTCGAATCCGT
Pseudomonas_phage_Riah	Induced, persistent	20	76V37	OR351070
Pseudomonas_phage_Turba	Induced, persistent	F038	05V18	OR683412
Pseudomonas_phage_Lodos	Induced, persistent	135	57V92	OR683405
Pseudomonas_phage_Haboob	Induced, persistent	382	47V04	OR683404	60	AAGGTGGTGCGGACGGAGAGACTCGAACTCTCACGCCTTGCGGCGCTGGAACCTAAATCC
Pseudomonas_phage_Marin	Induced, persistent	F002	32V99	OR683406	61	GAAGGTGGTGCGGACGGAGAGACTCGAACTCTCACGCCTTGCGGCGCTGGAACCTAAATCC
Pseudomonas_phage_Ostro	Induced, persistent	382	47V04	OR683408
Pseudomonas_phage_Solano	Induced, persistent	LRJ32	23V71	OR683411
Pseudomonas_phage_Sirocco	Induced, part of CT DK26 backbone	188	91V35	OR683410	46	ATGGTGCCGGCACCAGGAGTCGAACCCGGGACCTACTGATTACAAG
Pseudomonas_phage_Bise	Induced, persistent	199	206	OR683401
Pseudomonas_phage_Alize	Induced, persistent	F002	32V99	OR683400
Pseudomonas_phage_Khazri	Likely intact but uninduced, persistent	382	47V04	https://doi.org/10.5281/zenodo.10200316
Pseudomonas_phage_Caju	Likely intact but uninduced, persistent	F002	32V99	https://doi.org/10.5281/zenodo.10200316
Pseudomonas_phage_Notus	Likely intact but uninduced, persistent	LRJ32	23V71	https://doi.org/10.5281/zenodo.10200316
Pseudomonas_phage_Sarma	Likely intact but uninduced, not persistent	F002	-	https://doi.org/10.5281/zenodo.10200316
Pseudomonas_phage_Loo	Likely intact but uninduced, persistent	188	91V35	https://doi.org/10.5281/zenodo.10200316
Pseudomonas_phage_Sharqi	Likely intact but uninduced, not persistent	LRJ32	-	https://doi.org/10.5281/zenodo.10200316
Pseudomonas_phage_Tramontana	Likely intact but uninduced, not persistent	LRJ32	-	https://doi.org/10.5281/zenodo.10200316
Pseudomonas_phage_Levant	Likely intact but uninduced, persistent	F038	05V18	https://doi.org/10.5281/zenodo.10200316
Pseudomonas_phage_Mistral	Likely intact but uninduced, persistent	F056	69V43	https://doi.org/10.5281/zenodo.10200316
Pseudomonas_phage_Tehuano	Likely intact but uninduced, unclear if persistent	F002	unclear	https://doi.org/10.5281/zenodo.10200316
Pseudomonas_phage_Leveche	Likely intact but uninduced, not persistent	LRJ32	-	https://doi.org/10.5281/zenodo.10200316
Pseudomonas_phage_Foehn	Likely intact but uninduced, persistent	F023	11V61	https://doi.org/10.5281/zenodo.10200316
Pseudomonas_phage_Harmattan	Likely intact but uninduced, not persistent	F002	-	https://doi.org/10.5281/zenodo.10200316
Pseudomonas_phage_Cierzo	Likely intact but uninduced, not persistent	LRJ32	-	https://doi.org/10.5281/zenodo.10200316
