# Supplementary material for: Pseudomonas aeruginosa maintains an inducible array of novel and diverse prophages over lengthy persistence in cystic fibrosis lungs
Source: FEMS Microbiol Lett. 2025 Jan 31;372:fnaf017. doi: 10.1093/femsle/fnaf017 (PMC11846083; doi:10.1093/femsle/fnaf017)
Supplement: fnaf017_Supplemental_Files [file fnaf017_supplemental_files.zip › Supplementary_Table_6.xlsx]

## Sheet: Study_prophage_accessions
Supplementary Table 6: BLASTn comparison results of the 29 prophages of this study to the viral nucleotide collection database of NCBI (taxid:10239). As most related phage genome, we list the complete phage genome with the highest %similarity (query cover x percentage identity) result. Whenever the bacterial host of the most related phage could be identified from the literature, that was always a…
Prophage Name	Most Related Complete Phage Genome	Accession Number (NCBI)	Query Cover	Percentage Identity
Pseudomonas_phage_Etesian	Pseudomonas phage JBD5	NC_020202.1	0.98	0.9959
Pseudomonas_phage_Gregale	Pseudomonas phage MP38	NC_011611.1	0.83	0.9748
Pseudomonas_phage_Meltemi	Pseudomonas phage MP38	NC_011611.1	0.96	0.9584
Pseudomonas_phage_Rashabar	Pseudomonas phage Ps60	NC_074748.1	0.86	0.9485
Pseudomonas_phage_Shamal	Pseudomonas phage vB_PaeP_YA3	MK819239.1	0.52	0.9479
Pseudomonas_phage_Riah	Pseudomonas phage MD8	NC_031091.1	0.19	0.8938
Pseudomonas_phage_Turba	Pseudomonas phage vB_PaeP-D14I	BK061585.1	0.07	0.8537
Pseudomonas_phage_Lodos	Pseudomonas phage Epa33	NC_073676.1	0.09	0.9636
Pseudomonas_phage_Haboob	Pseudomonas phage JBD44	NC_030929.1	0.46	0.9339
Pseudomonas_phage_Marin	Pseudomonas phage BUCT566	NC_074664.1	0.52	0.9464
Pseudomonas_phage_Ostro	Pseudomonas phage vB_PaeS-D14L	BK061587.1	0.52	0.966
Pseudomonas_phage_Solano	Pseudomonas phage F10	NC_007805.1	0.71	0.94
Pseudomonas_phage_Sirocco	Pseudomonas phage Dobby	NC_048109.1	0.81	0.9694
Pseudomonas_phage_Bise	Burkholderia phage BcepMu	NC_005882.1	0.12	0.6624
Pseudomonas_phage_Alize	Pseudomonas phage vB_PaeS-D14B	BK061476.1	0.6	0.9166
Pseudomonas_phage_Khazri	Pseudomonas phage phiCTX	NC_003278.1	0.41	0.9607
Pseudomonas_phage_Caju	Pseudomonas phage UMP151	NC_074747.1	0.88	0.9742
Pseudomonas_phage_Notus	Pseudomonas phage JBD25	NC_027992.1	0.78	0.9813
Pseudomonas_phage_Sarma	Pseudomonas phage JBD68	KY707339.1	0.27	0.9475
Pseudomonas_phage_Loo	Pseudomonas phage phiC725A	NC_073674.1	0.83	0.9667
Pseudomonas_phage_Sharqi	Pseudomonas phage PP9W2	NC_074662.1	0.5	0.974
Pseudomonas_phage_Tramontana	Pseudomonas phage phi1	KT887557.1	0.5	0.9291
Pseudomonas_phage_Levant	Pseudomonas phage zjk6	OP709960.1	0.72	0.9562
Pseudomonas_phage_Mistral	Pseudomonas phage vB_PaeS-D14H	BK061480.1	0.56	0.9767
Pseudomonas_phage_Tehuano	Pseudomonas phage vB_PaeS-D14H	BK061480.1	0.21	0.999
Pseudomonas_phage_Leveche	Pseudomonas phage vB_PaeS-D14H	BK061480.1	0.75	0.9812
Pseudomonas_phage_Foehn	Pseudomonas phage vB_PaeS-D14H	BK061480.1	0.73	0.9665
Pseudomonas_phage_Harmattan	Pseudomonas phage phiCTX	NC_003278.1	0.72	0.9886
Pseudomonas_phage_Cierzo	Pseudomonas phage vB_PaeM-D14A	BK061475.1	0.93	0.9609
